# Supplementary material for: Disrupted structure and aberrant function of CHIP mediates the loss of motor and cognitive function in preclinical models of SCAR16
Source: PLoS Genet. 2018 Sep 17;14(9):e1007664. doi: 10.1371/journal.pgen.1007664 (PMC6160236; doi:10.1371/journal.pgen.1007664)
Supplement: S1 Table — The protein name is provided along with the values of each protein from biological replicates of M246/M246 cerebellums (M1, M2, and M3) relative to the mean values of three T246/T246 biological replicates. The mean of all three replicates, the standard deviation (SD), and the p value comparing M246/M246 vs. T246/T246 conditions are indicated. Additional annotations of each protein, including database ID, the mass, and decryption are provided. (XLSX) [file pgen.1007664.s004.xlsx]

## Sheet: S1 Table
Protein	M1	M2	M3	Mean	SD	p	Protein_ID	Mass	Description
Trpm2	0.797333	0.747333	0.759667	0.77	0.001	2.84e-08	sp|E9PTA2|TRPM2_RAT	173784	Transient receptor potential cation channel subfamily M member 2 OS=Rattus norvegicus GN=Trpm2 PE=1 SV=3
Stub1	0.447	0.531333	0.528333	0.5	0.005	3.47e-08	tr|D4A4T0|D4A4T0_RAT	35302.5	Protein Stub1 OS=Rattus norvegicus GN=Stub1 PE=1 SV=1
Rbsn	0.839	0.806	0.859667	0.83	0.001	2.37e-07	tr|D3ZL11|D3ZL11_RAT	89316.5	Protein Rbsn OS=Rattus norvegicus GN=Rbsn PE=1 SV=1
Gna13	1.28167	1.23167	1.28433	1.27	0.003	2.58e-07	sp|Q6Q7Y5|GNA13_RAT	44307.9	Guanine nucleotide-binding protein subunit alpha-13 OS=Rattus norvegicus GN=Gna13 PE=1 SV=1
Phlpp1	0.629667	0.686333	0.691	0.67	0.004	3.21e-07	sp|Q9WTR8|PHLP1_RAT	185796	PH domain leucine-rich repeat protein phosphatase 1 OS=Rattus norvegicus GN=Phlpp1 PE=1 SV=1
Fam134a	1.38433	1.35567	1.55067	1.43	0.01	1.42e-06	tr|A0A0G2K1U5|A0A0G2K1U5_RAT	52071.2	Protein FAM134A OS=Rattus norvegicus GN=Fam134a PE=1 SV=1
Tmprss6	1.25733	1.27433	1.17067	1.23	0.003	1.45e-06	tr|D3ZF49|D3ZF49_RAT	88459.8	Protein Tmprss6 OS=Rattus norvegicus GN=Tmprss6 PE=1 SV=1
Arhgef5	0.837	0.818667	0.763667	0.81	0.002	2.29e-06	tr|Q99MC4|Q99MC4_RAT	17553.9	Guanine nucleotide regulatory protein (Fragment) OS=Rattus norvegicus GN=Arhgef5 PE=2 SV=1
Plcxd2	1.64833	1.55267	1.57433	1.59	0.024	3.09e-06	tr|D4A4P6|D4A4P6_RAT	39013.3	Protein Plcxd2 OS=Rattus norvegicus GN=Plcxd2 PE=4 SV=1
Mettl4	1.53467	1.50433	1.71367	1.58	0.024	3.42e-06	tr|D3ZD59|D3ZD59_RAT	54106.5	Protein Mettl4 OS=Rattus norvegicus GN=Mettl4 PE=3 SV=2
Nemf	0.750333	0.859667	0.756333	0.79	0.004	5.76e-06	tr|Q5D022|Q5D022_RAT	47718.7	Sdccag1 protein (Fragment) OS=Rattus norvegicus GN=Nemf PE=2 SV=1
Snca	0.783333	0.840667	0.824	0.82	0.003	8.52e-06	sp|P37377|SYUA_RAT	14488.2	Alpha-synuclein OS=Rattus norvegicus GN=Snca PE=1 SV=1
Eif2s3y	1.22133	1.21833	1.23967	1.23	0.006	2.24e-05	sp|C9WPN6|IF2H_RAT	51673.5	Eukaryotic translation initiation factor 2 subunit 3, Y-linked OS=Rattus norvegicus GN=Eif2s3y PE=2 SV=2
Prkg2	0.753667	0.880667	0.757667	0.8	0.005	2.35e-05	sp|Q64595|KGP2_RAT	87793.3	cGMP-dependent protein kinase 2 OS=Rattus norvegicus GN=Prkg2 PE=1 SV=1
Mb21d2	0.754333	0.742	0.809667	0.77	0.007	2.82e-05	tr|D4ACS3|D4ACS3_RAT	56334.5	Protein Mb21d2 OS=Rattus norvegicus GN=Mb21d2 PE=1 SV=1
Sept8	1.31233	1.16967	1.22433	1.24	0.007	3.17e-05	tr|A0A0G2K7G7|A0A0G2K7G7_RAT	56323.2	Septin-8 OS=Rattus norvegicus GN=Sept8 PE=1 SV=1
Ccnjl	1.346	1.26333	1.17567	1.26	0.009	3.41e-05	tr|F1LPN6|F1LPN6_RAT	44454.2	Protein Ccnjl OS=Rattus norvegicus GN=Ccnjl PE=3 SV=1
Mab21l1	0.821667	0.888333	0.762667	0.82	0.004	3.6e-05	tr|D3ZRJ3|D3ZRJ3_RAT	41653.3	Protein Mab21l1 OS=Rattus norvegicus GN=Mab21l1 PE=4 SV=1
Col1a2	1.44967	1.35833	1.21333	1.34	0.016	4.51e-05	tr|A0A0G2K5E8|A0A0G2K5E8_RAT	120353	Protein NEWGENE_621351 OS=Rattus norvegicus GN=NEWGENE_621351 PE=1 SV=1
Cyp2c22	0.750333	0.882	0.793667	0.81	0.005	5.35e-05	sp|P19225|CP270_RAT	56672.1	Cytochrome P450 2C22 OS=Rattus norvegicus GN=Cyp2c22 PE=2 SV=1
Serpina3m	1.20833	1.27767	1.168	1.22	0.007	6.29e-05	tr|F1LR92|F1LR92_RAT	46907.5	Serine protease inhibitor A3M OS=Rattus norvegicus GN=Serpina3m PE=1 SV=3
P4ha1	0.809667	0.847333	0.743	0.8	0.006	6.92e-05	sp|P54001|P4HA1_RAT	61183.7	Prolyl 4-hydroxylase subunit alpha-1 OS=Rattus norvegicus GN=P4ha1 PE=2 SV=2
Col1a1	1.493	1.42367	1.22767	1.38	0.024	7.87e-05	sp|P02454|CO1A1_RAT	138877	Collagen alpha-1(I) chain OS=Rattus norvegicus GN=Col1a1 PE=1 SV=5
Sema4f	0.709333	0.850667	0.83	0.8	0.007	7.89e-05	sp|Q9Z143|SEM4F_RAT	85538.3	Semaphorin-4F OS=Rattus norvegicus GN=Sema4f PE=2 SV=1
D3ZQT0	0.889	0.789	0.740667	0.81	0.006	7.99e-05	tr|D3ZQT0|D3ZQT0_RAT	36053.5	Uncharacterized protein OS=Rattus norvegicus PE=1 SV=1
Fam172a	0.759333	0.745	0.784	0.76	0.01	8.42e-05	tr|D3ZYE5|D3ZYE5_RAT	43019.4	Protein Fam172a OS=Rattus norvegicus GN=Fam172a PE=4 SV=3
Mbd2	1.36333	1.38967	1.21233	1.32	0.018	9.63e-05	tr|D4A986|D4A986_RAT	43536	Protein Mbd2 OS=Rattus norvegicus GN=Mbd2 PE=1 SV=2
Irf2bp2	0.742667	0.771	0.893	0.8	0.007	0.0001023	tr|M0R9Z5|M0R9Z5_RAT	60140.1	Protein Irf2bp2 OS=Rattus norvegicus GN=Irf2bp2 PE=1 SV=1
Pkig	1.30233	1.113	1.214	1.21	0.008	0.0001067	tr|Q6YH22|Q6YH22_RAT	7977.57	Protein Pkig OS=Rattus norvegicus GN=Pkig PE=1 SV=1
RGD1307929	0.834333	0.906333	0.752667	0.83	0.005	0.0001312	tr|F1LSX1|F1LSX1_RAT	251332	Protein RGD1307929 OS=Rattus norvegicus GN=RGD1307929 PE=4 SV=2
Med1	1.34767	1.20867	1.389	1.32	0.019	0.0001361	tr|D3ZRN2|D3ZRN2_RAT	167315	Protein Med1 OS=Rattus norvegicus GN=Med1 PE=1 SV=1
Gabpa	1.637	1.57267	1.54233	1.58	0.07	0.0001633	tr|D4ACQ9|D4ACQ9_RAT	51727.3	GA repeat binding protein, alpha (Predicted) OS=Rattus norvegicus GN=Gabpa PE=1 SV=1
Srp72	0.840667	0.901667	0.745333	0.83	0.006	0.0001784	tr|D4A7R0|D4A7R0_RAT	75215	Signal recognition particle subunit SRP72 OS=Rattus norvegicus GN=Srp72 PE=1 SV=2
RGD1309730	0.849667	0.744333	0.827667	0.81	0.008	0.0001864	tr|F1LQ29|F1LQ29_RAT	27600.3	Protein RGD1309730 OS=Rattus norvegicus GN=RGD1309730 PE=4 SV=3
Foxj2	0.800667	0.771	0.926667	0.83	0.006	0.0002003	tr|D3Z992|D3Z992_RAT	64435.5	Protein Foxj2 OS=Rattus norvegicus GN=Foxj2 PE=1 SV=1
Hist2h2ab	0.858	0.797333	0.820667	0.83	0.007	0.000206	tr|D3ZWE0|D3ZWE0_RAT	13972.8	Histone H2A OS=Rattus norvegicus GN=Hist2h2ab PE=3 SV=1
Fbxo38	0.818667	0.782333	0.808	0.8	0.009	0.0002232	tr|D3ZIK8|D3ZIK8_RAT	135599	Protein Fbxo38 OS=Rattus norvegicus GN=Fbxo38 PE=4 SV=1
Swi5	0.843	0.785	0.793	0.81	0.009	0.0002379	sp|Q63ZV7|SWI5_RAT	10254.2	DNA repair protein SWI5 homolog OS=Rattus norvegicus GN=Swi5 PE=3 SV=1
Pitrm1	0.785333	0.857	0.861667	0.83	0.007	0.0003048	tr|D3ZUF9|D3ZUF9_RAT	109541	Pitrilysin metallepetidase 1 (Predicted) OS=Rattus norvegicus GN=Pitrm1 PE=1 SV=1
Ighm	0.795667	0.809	0.87	0.82	0.008	0.0003126	tr|A0A0G2K9Y0|A0A0G2K9Y0_RAT	52282.6	Protein Ighm OS=Rattus norvegicus GN=Ighm PE=4 SV=1
Ddc	0.784333	0.708333	0.870333	0.79	0.011	0.0003381	sp|P14173|DDC_RAT	54684.7	Aromatic-L-amino-acid decarboxylase OS=Rattus norvegicus GN=Ddc PE=1 SV=1
Ngly1	0.769667	0.716	0.651	0.71	0.021	0.00035	sp|Q5XI55|NGLY1_RAT	75695	Peptide-N(4)-(N-acetyl-beta-glucosaminyl)asparagine amidase OS=Rattus norvegicus GN=Ngly1 PE=2 SV=2
Acvr1	1.24	1.25533	1.31	1.27	0.019	0.0003855	sp|P80201|ACVR1_RAT	58336.9	Serine/threonine-protein kinase receptor OS=Rattus norvegicus GN=Acvr1 PE=2 SV=1
Gas6	0.806	0.872333	0.804	0.83	0.008	0.0003866	tr|Q6IRL1|Q6IRL1_RAT	76544.2	Gas6 protein OS=Rattus norvegicus GN=Gas6 PE=2 SV=1
Zc3h14	1.442	1.22433	1.252	1.31	0.025	0.0003974	tr|D4A7G0|D4A7G0_RAT	68879.3	Zinc finger CCCH domain-containing protein 14 OS=Rattus norvegicus GN=Zc3h14 PE=1 SV=3
Acbd4	1.51667	1.44467	1.35967	1.44	0.052	0.0004007	sp|Q6DGF9|ACBD4_RAT	37445.8	Acyl-CoA-binding domain-containing protein 4 OS=Rattus norvegicus GN=Acbd4 PE=1 SV=1
Pck2	0.747	0.78	0.898	0.81	0.01	0.0004864	tr|B2RYG2|B2RYG2_RAT	74062.2	Pck2 protein (Fragment) OS=Rattus norvegicus GN=Pck2 PE=2 SV=1
Bag3	0.805	0.785667	0.838	0.81	0.011	0.000578	tr|Q5U2U8|Q5U2U8_RAT	61663.1	Bcl2-associated athanogene 3 OS=Rattus norvegicus GN=Bag3 PE=1 SV=1
Crym	0.839667	0.826	0.774	0.81	0.01	0.0005916	sp|Q9QYU4|CRYM_RAT	33686.1	Ketimine reductase mu-crystallin OS=Rattus norvegicus GN=Crym PE=1 SV=1
Dmrtc2	0.902333	0.823	0.728	0.82	0.01	0.0006084	tr|D3ZH91|D3ZH91_RAT	39815.7	Protein Dmrtc2 OS=Rattus norvegicus GN=LOC100910371 PE=4 SV=1
Gspt2	0.758333	0.877	0.85	0.83	0.009	0.0006913	tr|A0A096MJE3|A0A096MJE3_RAT	69855.1	Protein Gspt2 OS=Rattus norvegicus GN=Gspt2 PE=4 SV=1
Dzank1	1.33833	1.20533	1.18933	1.24	0.019	0.0007124	tr|D4A039|D4A039_RAT	84191.1	Protein Dzank1 OS=Rattus norvegicus GN=Dzank1 PE=4 SV=3
Spata31e1	1.19867	1.31533	1.313	1.28	0.025	0.0007884	tr|D4ACR5|D4ACR5_RAT	101763	Protein LOC689725 OS=Rattus norvegicus GN=Spata31e1 PE=4 SV=2
Sumf2	0.833667	0.777333	0.758	0.79	0.015	0.0009309	tr|Q5BK78|Q5BK78_RAT	30609	Sumf2 protein OS=Rattus norvegicus GN=Sumf2 PE=2 SV=1
Mfge8	1.26633	1.20367	1.57233	1.35	0.042	0.0009347	sp|P70490|MFGM_RAT	48504.4	Lactadherin OS=Rattus norvegicus GN=Mfge8 PE=2 SV=1
Ogn	1.187	1.47367	1.152	1.27	0.026	0.001057	tr|D3ZVB7|D3ZVB7_RAT	34371.8	Osteoglycin (Predicted) OS=Rattus norvegicus GN=Ogn PE=1 SV=1
Ugt2b35	1.24833	1.11533	1.276	1.21	0.017	0.001145	tr|A0A0G2K727|A0A0G2K727_RAT	50974.7	UDP-glucuronosyltransferase OS=Rattus norvegicus GN=Ugt2b35 PE=1 SV=1
Pink1	0.868	0.694667	0.655333	0.74	0.027	0.001508	tr|D3Z9M9|D3Z9M9_RAT	27657.6	PTEN induced putative kinase 1 (Predicted) OS=Rattus norvegicus GN=Pink1 PE=4 SV=1
Epn2	1.25	1.116	1.50733	1.29	0.035	0.001574	tr|A0A0G2JXY9|A0A0G2JXY9_RAT	64886.5	Epsin-2 OS=Rattus norvegicus GN=Epn2 PE=1 SV=1
Kcnq2	0.925	0.767	0.778667	0.82	0.013	0.00161	tr|F1M6X3|F1M6X3_RAT	94802.4	Potassium voltage-gated channel subfamily KQT member 2 OS=Rattus norvegicus GN=Kcnq2 PE=1 SV=2
Prmt8	1.40067	1.258	1.238	1.3	0.037	0.001637	tr|F1LWG2|F1LWG2_RAT	45798.8	Protein Prmt8 OS=Rattus norvegicus GN=Prmt8 PE=3 SV=2
Mcm9	1.04667	1.23167	1.34567	1.21	0.018	0.001658	sp|F1M5F3|MCM9_RAT	125398	DNA helicase MCM9 OS=Rattus norvegicus GN=Mcm9 PE=3 SV=2
Napepld	1.20933	1.09967	1.38333	1.23	0.023	0.001763	sp|Q769K2|NAPEP_RAT	46017.9	N-acyl-phosphatidylethanolamine-hydrolyzing phospholipase D OS=Rattus norvegicus GN=Napepld PE=1 SV=1
Trmt1	1.139	1.129	1.388	1.22	0.021	0.001813	tr|Q5U4E4|Q5U4E4_RAT	48393.1	TRM1 tRNA methyltransferase 1 homolog (S. cerevisiae) OS=Rattus norvegicus GN=Trmt1 PE=1 SV=1
Phospho1	1.28767	1.298	1.37267	1.32	0.047	0.002233	tr|G3V6P4|G3V6P4_RAT	32894.3	Phosphatase, orphan 1 (Predicted) OS=Rattus norvegicus GN=Phospho1 PE=4 SV=1
Apbb2	1.57967	1.274	1.10367	1.32	0.048	0.002328	tr|F1LZU7|F1LZU7_RAT	23830	Protein Apbb2 OS=Rattus norvegicus GN=Apbb2 PE=4 SV=3
Ctage5	1.23967	1.277	1.72133	1.41	0.081	0.002456	tr|A0A0G2JXM0|A0A0G2JXM0_RAT	85754.4	Protein Ctage5 OS=Rattus norvegicus GN=Ctage5 PE=1 SV=1
Mettl9	1.42167	1.18667	1.24733	1.29	0.039	0.002528	tr|G0Z7P9|G0Z7P9_RAT	36611.7	Methyltransferase-like protein 9 (Fragment) OS=Rattus norvegicus GN=Mettl9 PE=2 SV=1
Mdn1	1.501	1.52967	2.27933	1.77	0.297	0.002846	tr|A0A096MJ77|A0A096MJ77_RAT	301764	Protein Mdn1 (Fragment) OS=Rattus norvegicus GN=Mdn1 PE=1 SV=1
Arpin	1.35967	1.57167	1.65067	1.53	0.14	0.002856	tr|D4A1B2|D4A1B2_RAT	25312.6	Protein Arpin OS=Rattus norvegicus GN=Arpin PE=1 SV=1
Wdr81	1.294	1.262	1.09967	1.22	0.024	0.00287	sp|D4A929|WDR81_RAT	214161	WD repeat-containing protein 81 OS=Rattus norvegicus GN=Wdr81 PE=3 SV=1
Rcor1	1.12367	1.40667	1.31033	1.28	0.04	0.002905	tr|F1LXS5|F1LXS5_RAT	42086.5	Protein Rcor1 OS=Rattus norvegicus GN=Rcor1 PE=1 SV=1
Hopx	1.35433	1.18167	1.18533	1.24	0.03	0.003039	sp|Q78ZR5|HOP_RAT	8373.06	Homeodomain-only protein OS=Rattus norvegicus GN=Hopx PE=1 SV=1
RGD1305184	1.573	1.095	1.87433	1.51	0.137	0.003156	tr|D4A2T4|D4A2T4_RAT	47522.1	Interferon-gamma-inducible GTPase Ifgga4 protein OS=Rattus norvegicus GN=RGD1305184 PE=4 SV=3
Lao1	0.632667	0.754667	0.745667	0.71	0.043	0.003161	tr|B5DEI2|B5DEI2_RAT	58445	Amine oxidase OS=Rattus norvegicus GN=Lao1 PE=2 SV=1
Cubn	2.074	1.968	1.26233	1.77	0.313	0.003363	sp|O70244|CUBN_RAT	407552	Cubilin OS=Rattus norvegicus GN=Cubn PE=1 SV=2
Tmem126b	0.865	0.658333	0.809333	0.78	0.027	0.003537	sp|B2RZD2|T126B_RAT	25407.2	Complex I assembly factor TMEM126B, mitochondrial OS=Rattus norvegicus GN=Tmem126b PE=1 SV=2
Il27ra	0.646333	0.885333	0.919	0.82	0.018	0.00369	tr|D4A6K5|D4A6K5_RAT	62160.7	Interleukin 27 receptor, alpha (Predicted) OS=Rattus norvegicus GN=Il27ra PE=4 SV=1
Akap3	1.553	1.22133	1.39867	1.39	0.085	0.003885	tr|Q66HC6|Q66HC6_RAT	95984.5	A kinase (PRKA) anchor protein 3 OS=Rattus norvegicus GN=Akap3 PE=1 SV=1
Cbx7	0.776	0.653	0.735333	0.72	0.043	0.003891	sp|P60889|CBX7_RAT	17937.2	Chromobox protein homolog 7 OS=Rattus norvegicus GN=Cbx7 PE=2 SV=1
Ca4	1.21667	1.11967	1.29333	1.21	0.025	0.004043	sp|P48284|CAH4_RAT	35377.8	Carbonic anhydrase 4 OS=Rattus norvegicus GN=Ca4 PE=1 SV=1
Flad1	1.121	1.14767	1.379	1.22	0.027	0.004084	tr|B1WBY2|B1WBY2_RAT	53101	Flad1 protein OS=Rattus norvegicus GN=Flad1 PE=2 SV=1
Igg2b	0.705333	0.887667	0.659333	0.75	0.036	0.004327	sp|P20761|IGG2B_RAT	37083.4	Ig gamma-2B chain C region OS=Rattus norvegicus GN=Igh-1a PE=1 SV=1
Slc25a42	0.86	0.772667	0.716333	0.78	0.029	0.004936	tr|B1H271|B1H271_RAT	35202.5	Mitochondrial coenzyme A transporter SLC25A42 OS=Rattus norvegicus GN=Slc25a42 PE=1 SV=1
Mapt	1.32667	1.375	1.03	1.24	0.036	0.00494	tr|A0JN25|A0JN25_RAT	35913.3	Microtubule-associated protein OS=Rattus norvegicus GN=Mapt PE=1 SV=1
Usp10	0.729	0.821667	0.934667	0.83	0.018	0.005046	sp|Q3KR59|UBP10_RAT	87866.1	Ubiquitin carboxyl-terminal hydrolase 10 OS=Rattus norvegicus GN=Usp10 PE=1 SV=1
Dhrs4	1.39333	1.159	1.199	1.25	0.039	0.005208	sp|Q8VID1|DHRS4_RAT	30012.9	Dehydrogenase/reductase SDR family member 4 OS=Rattus norvegicus GN=Dhrs4 PE=2 SV=2
Vhl	0.804333	0.771	0.813	0.8	0.026	0.005326	sp|Q64259|VHL_RAT	21298	Von Hippel-Lindau disease tumor suppressor OS=Rattus norvegicus GN=Vhl PE=1 SV=1
Ighmbp2	0.759333	0.850333	0.851333	0.82	0.021	0.006167	tr|A0A0G2JVR3|A0A0G2JVR3_RAT	96097	DNA-binding protein SMUBP-2 OS=Rattus norvegicus GN=Ighmbp2 PE=4 SV=1
Otud6b	0.701333	0.899	0.866333	0.82	0.021	0.006211	tr|D3ZGY2|D3ZGY2_RAT	36461.8	Protein Otud6b OS=Rattus norvegicus GN=Otud6b PE=1 SV=2
Dgka	1.16067	1.11467	1.394	1.22	0.034	0.006547	sp|P51556|DGKA_RAT	83837.7	Diacylglycerol kinase alpha OS=Rattus norvegicus GN=Dgka PE=2 SV=1
Sdf2l1	0.838667	0.844	0.728	0.8	0.026	0.006551	tr|D4A9Y0|D4A9Y0_RAT	23598.7	Protein Sdf2l1 OS=Rattus norvegicus GN=Sdf2l1 PE=1 SV=1
Ddx50	1.41333	1.06567	1.27033	1.25	0.043	0.007002	tr|D3ZG48|D3ZG48_RAT	82637	Protein Ddx50 OS=Rattus norvegicus GN=Ddx50 PE=1 SV=1
Cxxc5	1.40667	1.19433	1.19767	1.27	0.05	0.007154	tr|F8WFL6|F8WFL6_RAT	31868.8	CXXC-type zinc finger protein 5 OS=Rattus norvegicus GN=Cxxc5 PE=4 SV=3
Tf	1.25567	1.31533	1.135	1.24	0.041	0.008251	sp|P12346|TRFE_RAT	78494.4	Serotransferrin OS=Rattus norvegicus GN=Tf PE=1 SV=3
Rab23	0.689333	0.755	0.712	0.72	0.059	0.008524	tr|D3ZRM5|D3ZRM5_RAT	26826.6	Protein Rab23 OS=Rattus norvegicus GN=Rab23 PE=4 SV=1
Ndrg3	0.780667	0.940667	0.33	0.68	0.075	0.00865	tr|D4ACZ5|D4ACZ5_RAT	38796.3	Protein NDRG3 OS=Rattus norvegicus GN=Ndrg3 PE=1 SV=3
Ca7	1.25067	1.226	1.14	1.21	0.033	0.009175	tr|B2RZ61|B2RZ61_RAT	30086.9	Carbonic anhydrase 7 OS=Rattus norvegicus GN=Car7 PE=2 SV=1
Dab2	1.62133	1.27667	1.04067	1.31	0.077	0.009588	tr|F1LMP9|F1LMP9_RAT	82321	Disabled homolog 2 OS=Rattus norvegicus GN=Dab2 PE=1 SV=3
Tnc	2.35733	1.661	1.703	1.91	0.656	0.009927	tr|Q62657|Q62657_RAT	62416.7	Tenascin (Fragment) OS=Rattus norvegicus PE=2 SV=1
Ptgds	1.23667	1.28367	1.10367	1.21	0.035	0.009994	sp|P22057|PTGDS_RAT	21440.7	Prostaglandin-H2 D-isomerase OS=Rattus norvegicus GN=Ptgds PE=1 SV=2
Sec23b	0.864667	0.880667	0.731	0.83	0.024	0.01004	tr|D3ZCT7|D3ZCT7_RAT	87193.9	Protein Sec23b OS=Rattus norvegicus GN=Sec23b PE=1 SV=2
Itga1	1.15833	1.04	1.42433	1.21	0.035	0.01025	sp|P18614|ITA1_RAT	132133	Integrin alpha-1 OS=Rattus norvegicus GN=Itga1 PE=1 SV=1
Itga3	0.807	0.854	0.787667	0.82	0.027	0.01028	tr|D3ZQM3|D3ZQM3_RAT	120115	Integrin alpha 3 variant B OS=Rattus norvegicus GN=Itga3 PE=2 SV=1
Sfxn1	0.837	0.786333	0.875333	0.83	0.023	0.01059	tr|Q6AYS2|Q6AYS2_RAT	35832.3	Sideroflexin OS=Rattus norvegicus GN=Sfxn1 PE=1 SV=1
Pik3ca	1.10067	1.10167	1.415	1.21	0.035	0.0106	tr|Q91XL6|Q91XL6_RAT	34293.4	Phosphatidylinositol 3-kinase alpha catalytic subunit (Fragment) OS=Rattus norvegicus GN=Pik3ca PE=2 SV=1
Atr	1.19	1.01367	1.435	1.21	0.037	0.01062	tr|D3Z822|D3Z822_RAT	303597	Protein Atr OS=Rattus norvegicus GN=Atr PE=3 SV=3
Usp54	1.43433	1.052	1.243	1.24	0.048	0.01064	sp|Q6IE24|UBP54_RAT	178194	Inactive ubiquitin carboxyl-terminal hydrolase 54 OS=Rattus norvegicus GN=Usp54 PE=1 SV=2
Aldh2	0.794333	0.962333	0.381	0.71	0.073	0.01296	tr|F1LN88|F1LN88_RAT	56975.9	Aldehyde dehydrogenase, mitochondrial OS=Rattus norvegicus GN=Aldh2 PE=1 SV=2
Stat2	1.17133	1.18067	1.291	1.21	0.041	0.01311	tr|Q5XI26|Q5XI26_RAT	97177	Signal transducer and activator of transcription OS=Rattus norvegicus GN=Stat2 PE=1 SV=1
Fmod	1.04267	1.50433	1.17133	1.24	0.052	0.0135	sp|P50609|FMOD_RAT	43572.7	Fibromodulin OS=Rattus norvegicus GN=Fmod PE=2 SV=1
Sppl2a	1.24567	1.44967	1.118	1.27	0.068	0.01416	tr|A0A0G2JYA3|A0A0G2JYA3_RAT	58887.3	Protein Sppl2a OS=Rattus norvegicus GN=Sppl2a PE=1 SV=1
Plch2	0.661	0.810667	0.847333	0.77	0.048	0.01481	tr|D4AAX6|D4AAX6_RAT	127061	Phosphoinositide phospholipase C OS=Rattus norvegicus GN=Plch2 PE=1 SV=3
Osgepl1	0.803667	0.816667	0.843333	0.82	0.031	0.01533	sp|Q4V7F3|OSGP2_RAT	45375.1	Probable tRNA N6-adenosine threonylcarbamoyltransferase, mitochondrial OS=Rattus norvegicus GN=Osgepl1 PE=2 SV=1
Dsp	1.558	0.931333	2.15267	1.55	0.292	0.01604	tr|Q8R4Y9|Q8R4Y9_RAT	33663.8	Dentin sialoprotein II OS=Rattus norvegicus PE=2 SV=1
Ankrd12	0.703333	0.821333	0.733	0.75	0.061	0.01686	tr|D3ZCH1|D3ZCH1_RAT	234632	Ankyrin repeat domain 12 (Predicted), isoform CRA_b OS=Rattus norvegicus GN=Ankrd12 PE=1 SV=1
Zero beta-globin	1.32967	1.10033	1.30267	1.24	0.062	0.01884	tr|Q63011|Q63011_RAT	15935.2	Zero beta-globin (Fragment) OS=Rattus norvegicus PE=3 SV=1
Ddx55	3.30933	1.302	1.372	1.99	1.05	0.01956	tr|D3ZX56|D3ZX56_RAT	68970.4	RNA helicase OS=Rattus norvegicus GN=Ddx55 PE=1 SV=1
Neurod1	1.41267	1.172	1.035	1.21	0.046	0.02023	sp|Q64289|NDF1_RAT	40299.4	Neurogenic differentiation factor 1 OS=Rattus norvegicus GN=Neurod1 PE=1 SV=1
Syne3	1.785	1.204	1.34167	1.44	0.213	0.02038	tr|A0A0G2K4T9|A0A0G2K4T9_RAT	94825.3	Protein Syne3 OS=Rattus norvegicus GN=Syne3 PE=4 SV=1
Ca3	0.701	0.874333	0.898333	0.82	0.035	0.02205	sp|P14141|CAH3_RAT	29679.8	Carbonic anhydrase 3 OS=Rattus norvegicus GN=Ca3 PE=1 SV=3
Fbxo32	0.936	0.725333	0.653667	0.77	0.059	0.02216	sp|Q91Z62|FBX32_RAT	41452.4	F-box only protein 32 OS=Rattus norvegicus GN=Fbxo32 PE=2 SV=1
Nfil3	1.64533	1.06833	3.157	1.96	1.031	0.02226	sp|Q6IMZ0|NFIL3_RAT	50902.8	Nuclear factor interleukin-3-regulated protein OS=Rattus norvegicus GN=Nfil3 PE=2 SV=1
Fdx1l	0.812	0.735	0.873	0.81	0.043	0.02303	tr|D4A8N2|D4A8N2_RAT	18968.5	Protein Fdx1l OS=Rattus norvegicus GN=Fdx1l PE=1 SV=1
Pde9a	1.73333	0.918333	3.268	1.97	1.091	0.02336	sp|Q8QZV1|PDE9A_RAT	62610.1	High affinity cGMP-specific 3',5'-cyclic phosphodiesterase 9A OS=Rattus norvegicus GN=Pde9a PE=1 SV=1
Arhgef17	1.21133	1.00633	1.77767	1.33	0.136	0.02696	tr|A0A0G2JXT9|A0A0G2JXT9_RAT	224033	Protein Arhgef17 OS=Rattus norvegicus GN=Arhgef17 PE=1 SV=1
Cebpzos	1.39733	0.954333	2.061	1.47	0.274	0.02708	tr|D3ZL39|D3ZL39_RAT	9303.77	Protein Cebpzos OS=Rattus norvegicus GN=LOC103692531 PE=1 SV=1
LOC100911295	1.08733	1.02467	1.524	1.21	0.057	0.02851	tr|Q5U1W8|Q5U1W8_RAT	10100.3	High-mobility group nucleosome binding domain 1 OS=Rattus norvegicus GN=LOC100911295 PE=1 SV=1
Abcg3l4	1.023	1.10533	1.48967	1.21	0.054	0.029	tr|Q498U1|Q498U1_RAT	74461.2	Similar to ATP-binding cassette, sub-family G (WHITE), member 3 OS=Rattus norvegicus GN=Abcg3l4 PE=2 SV=1
Ehd2	1.42633	1.20367	1.05767	1.23	0.07	0.03153	sp|Q4V8H8|EHD2_RAT	61351.9	EH domain-containing protein 2 OS=Rattus norvegicus GN=Ehd2 PE=1 SV=1
Aldh2	1.45433	1.43767	1.93733	1.61	0.496	0.03172	sp|P11884|ALDH2_RAT	56947.8	Aldehyde dehydrogenase, mitochondrial OS=Rattus norvegicus GN=Aldh2 PE=1 SV=1
Lss	1.11867	1.095	2.12933	1.45	0.267	0.03176	tr|A0A096MK55|A0A096MK55_RAT	38908.4	Lanosterol synthase (Fragment) OS=Rattus norvegicus GN=Lss PE=1 SV=1
Pde12	0.642667	0.873	0.914333	0.81	0.049	0.03257	sp|Q6AXQ5|PDE12_RAT	68142.2	2',5'-phosphodiesterase 12 OS=Rattus norvegicus GN=Pde12 PE=2 SV=1
Iffo1	1.37833	1.03967	2.92567	1.78	0.835	0.03337	tr|D3ZQI9|D3ZQI9_RAT	62650.1	Protein Iffo1 OS=Rattus norvegicus GN=Iffo1 PE=4 SV=1
Stag1	1.06333	0.791667	0.627	0.83	0.041	0.03442	tr|D4A3Q2|D4A3Q2_RAT	129599	Protein Stag1 OS=Rattus norvegicus GN=Stag1 PE=1 SV=1
Wdfy4	0.822	0.936333	0.742667	0.83	0.039	0.03464	tr|D4A748|D4A748_RAT	359527	Protein Wdfy4 OS=Rattus norvegicus GN=Wdfy4 PE=1 SV=3
Rhbdf1	1.22933	1.26	1.15967	1.22	0.069	0.03831	sp|Q499S9|RHDF1_RAT	98778.1	Inactive rhomboid protein 1 OS=Rattus norvegicus GN=Rhbdf1 PE=2 SV=1
Fbxl16	1.02933	0.648667	0.721	0.8	0.06	0.03991	sp|Q5MJ12|FXL16_RAT	52940	F-box/LRR-repeat protein 16 OS=Rattus norvegicus GN=Fbxl16 PE=2 SV=1
Atp11c	1.13333	1.59833	1.26433	1.33	0.169	0.04148	tr|D3ZFC5|D3ZFC5_RAT	130537	Phospholipid-transporting ATPase OS=Rattus norvegicus GN=Atp11c PE=1 SV=3
Fam107b	1.26267	1.10867	1.31433	1.23	0.08	0.04171	sp|Q5U4F3|F107B_RAT	15558.2	Protein FAM107B OS=Rattus norvegicus GN=Fam107b PE=2 SV=1
Ylpm1	1.314	1.30067	1.31367	1.31	0.148	0.04209	tr|A0A0G2K678|A0A0G2K678_RAT	237990	YLP motif-containing protein 1 OS=Rattus norvegicus GN=Ylpm1 PE=1 SV=1
Lpxn	1.09967	1.13533	1.83733	1.36	0.202	0.04401	tr|Q5M852|Q5M852_RAT	44803.1	Leupaxin OS=Rattus norvegicus GN=Lpxn PE=1 SV=1
Hbe1	1.27733	0.874333	1.87167	1.34	0.19	0.04668	tr|O88752|O88752_RAT	16133.5	Epsilon 1 globin OS=Rattus norvegicus GN=Hbe1 PE=1 SV=1
