# Supplementary material for: Disrupted structure and aberrant function of CHIP mediates the loss of motor and cognitive function in preclinical models of SCAR16
Source: PLoS Genet. 2018 Sep 17;14(9):e1007664. doi: 10.1371/journal.pgen.1007664 (PMC6160236; doi:10.1371/journal.pgen.1007664)
Supplement: S2 Table — Each cluster was color coded as found in Fig 10B. The number of proteins in each cluster, the protein name, ID, and description is provided. (XLSX) [file pgen.1007664.s005.xlsx]

## Sheet: S2 Table
Cluster color	Protein count	Protein name	Protein ID	Protein description
Purple	7	P4HA1	9606.ENSP00000263556	Prolyl 4-hydroxylase, alpha polypeptide I; Catalyzes the post-translational formation of 4- hydroxyproline in -Xaa-Pro-Gly- sequences in collagens and other proteins
Purple	7	TFE3	9606.ENSP00000314129	Transcription factor binding to IGHM enhancer 3; Transcription factor that specifically recognizes and binds E-box sequences (5'-CANNTG-3'). Efficient DNA-binding requires dimerization with itself or with another MiT/TFE family member such as TFEB or MITF. In association with TFEB, activates the expression of CD40L in T-cells, thereby playing a role in T- cell-dependent antibody responses in acti…
Purple	7	COL1A2	9606.ENSP00000297268	Collagen, type I, alpha 2; Type I collagen is a member of group I collagen (fibrillar forming collagen)
Purple	7	ITGA1	9606.ENSP00000282588	Integrin, alpha 1; Integrin alpha-1/beta-1 is a receptor for laminin and collagen. It recognizes the proline-hydroxylated sequence G-F-P-G- E-R in collagen. Involved in anchorage-dependent, negative regulation of EGF-stimulated cell growth
Purple	7	TNC	9606.ENSP00000265131	Tenascin C; Extracellular matrix protein implicated in guidance of migrating neurons as well as axons during development, synaptic plasticity as well as neuronal regeneration. Promotes neurite outgrowth from cortical neurons grown on a monolayer of astrocytes. Ligand for integrins alpha-8/beta-1, alpha-9/beta-1, alpha-V/beta-3 and alpha-V/beta-6
Purple	7	COL1A1	9606.ENSP00000225964	Collagen, type I, alpha 1; Type I collagen is a member of group I collagen (fibrillar forming collagen)
Purple	7	ITGA3	9606.ENSP00000007722	Integrin, alpha 3 (antigen CD49C, alpha 3 subunit of VLA-3 receptor); Integrin alpha-3/beta-1 is a receptor for fibronectin, laminin, collagen, epiligrin, thrombospondin and CSPG4. Integrin alpha-3/beta-1 provides a docking site for FAP (seprase) at invadopodia plasma membranes in a collagen-dependent manner and hence may participate in the adhesion, formation of invadopodia and matrix degradatio…
Red	6	STUB1	9606.ENSP00000219548	STIP1 homology and U-box containing protein 1, E3 ubiquitin protein ligase; E3 ubiquitin-protein ligase which targets misfolded chaperone substrates towards proteasomal degradation. Collaborates with ATXN3 in the degradation of misfolded chaperone substrates: ATXN3 restricting the length of ubiquitin chain attached to STUB1/CHIP substrates and preventing further chain extension. Ubiquitinates NOS…
Red	6	FBXO38	9606.ENSP00000342023	F-box protein 38; Probably recognizes and binds to some phosphorylated proteins and promotes their ubiquitination and degradation. May coactivate KLF7, but does not seem to promote KLF7 ubiquitination (By similarity)
Red	6	FBXL16	9606.ENSP00000318674	F-box and leucine-rich repeat protein 16; Substrate-recognition component of the SCF (SKP1-CUL1-F- box protein)-type E3 ubiquitin ligase complex
Red	6	VHL	9606.ENSP00000256474	Von Hippel-Lindau tumor suppressor, E3 ubiquitin protein ligase; Involved in the ubiquitination and subsequent proteasomal degradation via the von Hippel-Lindau ubiquitination complex. Seems to act as a target recruitment subunit in the E3 ubiquitin ligase complex and recruits hydroxylated hypoxia- inducible factor (HIF) under normoxic conditions. Involved in transcriptional repression through in…
Red	6	FBXO32	9606.ENSP00000428205	F-box protein 32; Substrate recognition component of a SCF (SKP1-CUL1-F- box protein) E3 ubiquitin-protein ligase complex which mediates the ubiquitination and subsequent proteasomal degradation of target proteins. Probably recognizes and binds to phosphorylated target proteins during skeletal muscle atrophy. Recognizes TERF1
Red	6	BAG3	9606.ENSP00000358081	BCL2-associated athanogene 3; Inhibits the chaperone activity of HSP70/HSC70 by promoting substrate release. Has anti-apoptotic activity
Cyan	5	TF	9606.ENSP00000385834	Transferrin; Transferrins are iron binding transport proteins which can bind two Fe(3+) ions in association with the binding of an anion, usually bicarbonate. It is responsible for the transport of iron from sites of absorption and heme degradation to those of storage and utilization. Serum transferrin may also have a further role in stimulating cell proliferation
Cyan	5	TMPRSS6	9606.ENSP00000334962	Transmembrane protease, serine 6; Serine protease which hydrolyzes a range of proteins including type I collagen, fibronectin and fibrinogen. Can also activate urokinase-type plasminogen activator with low efficiency. May play a specialized role in matrix remodeling processes in liver. Through the cleavage of HFE2, a regulator of the expression of the iron absorption-regulating hormone hepicidin/…
Cyan	5	EPN2	9606.ENSP00000320543	Epsin 2; Plays a role in the formation of clathrin-coated invaginations and endocytosis
Cyan	5	DAB2	9606.ENSP00000313391	Disabled homolog 2, mitogen-responsive phosphoprotein (Drosophila); Adapter protein that functions as clathrin-associated sorting protein (CLASP) required for clathrin-mediated endocytosis of selected cargo proteins. Can bind and assemble clathrin, and binds simultaneously to phosphatidylinositol 4,5-bisphosphate (PtdIns(4,5)P2) and cargos containg non-phosphorylated NPXY internalization motifs, …
Cyan	5	CUBN	9606.ENSP00000367064	Cubilin (intrinsic factor-cobalamin receptor); Cotransporter which plays a role in lipoprotein, vitamin and iron metabolism, by facilitating their uptake. Binds to ALB, MB, Kappa and lambda-light chains, TF, hemoglobin, GC, SCGB1A1, APOA1, high density lipoprotein, and the GIF-cobalamin complex. The binding of all ligands requires calcium. Serves as important transporter in several absorptive epi…
Cyan	4	MAPT	9606.ENSP00000340820	Microtubule-associated protein tau; Promotes microtubule assembly and stability, and might be involved in the establishment and maintenance of neuronal polarity. The C-terminus binds axonal microtubules while the N- terminus binds neural plasma membrane components, suggesting that tau functions as a linker protein between both. Axonal polarity is predetermined by TAU/MAPT localization (in the neu…
Cyan	4	SNCA	9606.ENSP00000338345	Synuclein, alpha (non A4 component of amyloid precursor); May be involved in the regulation of dopamine release and transport. Induces fibrillization of microtubule-associated protein tau. Reduces neuronal responsiveness to various apoptotic stimuli, leading to a decreased caspase-3 activation
Cyan	4	PINK1	9606.ENSP00000364204	PTEN induced putative kinase 1; Protects against mitochondrial dysfunction during cellular stress by phosphorylating mitochondrial proteins. Involved in the clearance of damaged mitochondria via selective autophagy (mitophagy) by mediating activation and translocation of PARK2. Targets PARK2 to dysfunctional depolarized mitochondria through the phosphorylation of MFN2. Activates PARK2 in 2 steps:…
Cyan	4	ZC3H14	9606.ENSP00000251038	Zinc finger CCCH-type containing 14; Involved in poly(A) tail length control in neuronal cells. Binds the polyadenosine RNA oligonucleotides
Blue	3	STAG1	9606.ENSP00000372689	Stromal antigen 1; Component of cohesin complex, a complex required for the cohesion of sister chromatids after DNA replication. The cohesin complex apparently forms a large proteinaceous ring within which sister chromatids can be trapped. At anaphase, the complex is cleaved and dissociates from chromatin, allowing sister chromatids to segregate. The cohesin complex may also play a role in spindl…
Blue	3	ATR	9606.ENSP00000343741	Ataxia telangiectasia and Rad3 related; Serine/threonine protein kinase which activates checkpoint signaling upon genotoxic stresses such as ionizing radiation (IR), ultraviolet light (UV), or DNA replication stalling, thereby acting as a DNA damage sensor. Recognizes the substrate consensus sequence [ST]-Q. Phosphorylates BRCA1, CHEK1, MCM2, RAD17, RPA2, SMC1 and p53/TP53, which collectively inh…
Blue	3	MCM9	9606.ENSP00000314505	Minichromosome maintenance complex component 9; Component of the MCM8-MCM9 complex, a complex involved in homologous recombination repair following DNA interstrand cross-links and plays a key role during gametogenesis. The MCM8- MCM9 complex probably acts as a hexameric helicase downstream of the Fanconi anemia proteins BRCA2 and RAD51 and is required to process aberrant forks into homologous rec…
Dark green	3	OGN	9606.ENSP00000262551	Osteoglycin; Induces bone formation in conjunction with TGF-beta-1 or TGF-beta-2
Dark green	3	FMOD	9606.ENSP00000347041	Fibromodulin; Affects the rate of fibrils formation. May have a primary role in collagen fibrillogenesis (By similarity)
Dark green	3	PDE9A	9606.ENSP00000291539	Phosphodiesterase 9A; Specifically hydrolyzes the second messenger cGMP, which is a key regulator of many important physiological processes. Highly specific: compared to other members of the cyclic nucleotide phosphodiesterase family, has the highest affinity and selectivity for cGMP (PubMed:9624146, PubMed:18757755, PubMed:21483814). Specifically regulates natriuretic-peptide- dependent cGMP sig…
Brown	2	GNA13	9606.ENSP00000400717	Guanine nucleotide binding protein (G protein), alpha 13; Guanine nucleotide-binding proteins (G proteins) are involved as modulators or transducers in various transmembrane signaling systems
Brown	2	PRKG2	9606.ENSP00000264399	Protein kinase, cGMP-dependent, type II
Light pink	2	EHD2	9606.ENSP00000263277	EH-domain containing 2; ATP- and membrane-binding protein that controls membrane reorganization/tubulation upon ATP hydrolysis (By similarity). Plays a role in membrane trafficking between the plasma membrane and endosomes (PubMed:17233914). Important for the internalization of GLUT4. Required for fusion of myoblasts to skeletal muscle myotubes. Required for normal translocation of FER1L5 to the …
Light pink	2	ZFYVE20	9606.ENSP00000253699	Zinc finger, FYVE domain containing 20; Rab4/Rab5 effector protein acting in early endocytic membrane fusion and membrane trafficking of recycling endosomes. Required for endosome fusion either homotypically or with clathrin coated vesicles. Plays a role in the lysosomal trafficking of CTSD/cathepsin D from the Golgi to lysosomes. Also promotes the recycling of transferrin directly from early end…
Dark pink	2	PITRM1	9606.ENSP00000370377	Pitrilysin metallopeptidase 1; ATP-independent protease that degrades mitochondrial transit peptides after their cleavage. Also degrades other unstructured peptides. Specific for peptides in the range of 10 to 65 residues. Able to degrade amyloid beta A4 (APP) protein when it accumulates in mitochondrion, suggesting a link with Alzheimer disease. Shows a preference for cleavage after small polar …
Dark pink	2	DHRS4	9606.ENSP00000326219	Dehydrogenase/reductase (SDR family) member 4; Reduces all-trans-retinal and 9-cis retinal. Can also catalyze the oxidation of all-trans-retinol with NADP as co- factor, but with much lower efficiency. Reduces alkyl phenyl ketones and alpha-dicarbonyl compounds with aromatic rings, such as pyrimidine-4-aldehyde, 3-benzoylpyridine, 4-benzoylpyridine, menadione and 4-hexanoylpyridine. Has no activi…
Lime green	2	ARHGEF5	9606.ENSP00000056217	Rho guanine nucleotide exchange factor (GEF) 5; Guanine nucleotide exchange factor which activates Rho GTPases (PubMed:15601624). Strongly activates RHOA (PubMed:15601624). Also strongly activates RHOB, weakly activates RHOC and RHOG and shows no effect on RHOD, RHOV, RHOQ or RAC1 (By similarity). Involved in regulation of cell shape and actin cytoskeletal organization (PubMed:15601624). Plays a …
Lime green	2	LPXN	9606.ENSP00000431284	Leupaxin; Transcriptional coactivator for androgen receptor (AR) and serum response factor (SRF). Contributes to the regulation of cell adhesion, spreading and cell migration and acts as a negative regulator in integrin-mediated cell adhesion events. Suppresses the integrin-induced tyrosine phosphorylation of paxillin (PXN). May play a critical role as an adapter protein in the formation of the a…
Dark blue	2	PHLPP1	9606.ENSP00000262719	PH domain and leucine rich repeat protein phosphatase 1; Protein phosphatase involved in regulation of Akt and PKC signaling. Mediates dephosphorylation in the C-terminal domain hydrophobic motif of members of the AGC Ser/Thr protein kinase family; specifically acts on 'Ser-473' of AKT2 and AKT3, 'Ser-660' of PRKCB and 'Ser-657' of PRKCA (PubMed:15808505, PubMed:17386267, PubMed:18162466). Isofor…
Dark blue	2	LSS	9606.ENSP00000348762	Lanosterol synthase (2,3-oxidosqualene-lanosterol cyclase); Catalyzes the cyclization of (S)-2,3 oxidosqualene to lanosterol, a reaction that forms the sterol nucleus. Through the production of lanosterol may regulate lens protein aggregation and increase transparency
Light purple	2	HBE1	9606.ENSP00000292896	Hemoglobin, epsilon 1; The epsilon chain is a beta-type chain of early mammalian embryonic hemoglobin
Light purple	2	ALDH2	9606.ENSP00000261733	Aldehyde dehydrogenase 2 family (mitochondrial)
Magenta	2	PIK3CA	9606.ENSP00000263967	Phosphatidylinositol-4,5-bisphosphate 3-kinase, catalytic subunit alpha; Phosphoinositide-3-kinase (PI3K) that phosphorylates PtdIns (Phosphatidylinositol), PtdIns4P (Phosphatidylinositol 4- phosphate) and PtdIns(4,5)P2 (Phosphatidylinositol 4,5- bisphosphate) to generate phosphatidylinositol 3,4,5-trisphosphate (PIP3). PIP3 plays a key role by recruiting PH domain-containing proteins to the memb…
Magenta	2	PLCH2	9606.ENSP00000367747	Phospholipase C, eta 2; The production of the second messenger molecules diacylglycerol (DAG) and inositol 1,4,5-trisphosphate (IP3) is mediated by activated phosphatidylinositol-specific phospholipase C enzymes. This phospholipase activity is very sensitive to calcium. May be important for formation and maintenance of the neuronal network in the postnatal brain (By similarity)
Yellow-green	2	MFGE8	9606.ENSP00000268150	Milk fat globule-EGF factor 8 protein; Plays an important role in the maintenance of intestinal epithelial homeostasis and the promotion of mucosal healing. Promotes VEGF-dependent neovascularization (By similarity). Contributes to phagocytic removal of apoptotic cells in many tissues. Specific ligand for the alpha-v/beta-3 and alpha-v/beta-5 receptors. Also binds to phosphatidylserine-enriched c…
Yellow-green	2	GAS6	9606.ENSP00000331831	Growth arrest-specific 6
